# Supplementary material for: Quality Assessment of Commercial Dry-Aged Beef Produced in Poland
Source: Foods. 2026 Jul 2;15(13):2345. doi: 10.3390/foods15132345 (PMC13362366; doi:10.3390/foods15132345)
Supplement: Supplementary file 1 [file foods-15-02345-s001.zip]

Archive with 1 entries (1 files):
- foods-4345225-supplementary.pdf
